# Supplementary material for: Protective Human Anti-Poxvirus Monoclonal Antibodies Are Generated from Rare Memory B Cells Isolated by Multicolor Antigen Tetramers
Source: Vaccines (Basel). 2022 Jul 6;10(7):1084. doi: 10.3390/vaccines10071084 (PMC9319751; doi:10.3390/vaccines10071084)
Supplement: Supplementary file 1 [file vaccines-10-01084-s001.zip]

Archive with 1 entries (1 files):
- vaccines-1785043-supplementary.pdf
